# Supplementary material for: Population structure and genetic diversity of a coffee germplasm collection in China revealed by RAD-seq
Source: Front Plant Sci. 2025 Sep 4;16:1629553. doi: 10.3389/fpls.2025.1629553 (PMC12443757; doi:10.3389/fpls.2025.1629553)
Supplement: Supplementary file 1 [file DataSheet1.zip]

Archive with 8 entries (7 files):
- Supplementary Materials/Figure S1. Base composition distribution of RAD-seq sequencing data from 185 coffee germplasms..docx
- Supplementary Materials/Figure S2. Sequencing coverage and coverage depth distribution map of sequencing data on 22 chromosomes..docx
- Supplementary Materials/Table S1. The names and species of 185 coffee germplasm resources..docx
- Supplementary Materials/Table S2. Statistical table of sequencing data..docx
- Supplementary Materials/Table S3. Statistical table of comparison rates..docx
- Supplementary Materials/Table S4. Statistical table of sequencing coverage and coverage depth..docx
- Supplementary Materials/Tree.nwk
- Supplementary Materials/
