# Supplementary material for: Population structure and genetic diversity of a coffee germplasm collection in China revealed by RAD-seq
Source: Front Plant Sci. 2025 Sep 4;16:1629553. doi: 10.3389/fpls.2025.1629553 (PMC12443757; doi:10.3389/fpls.2025.1629553)
Supplement: Supplementary file 1 [file DataSheet1.zip › Supplementary Materials/Tree.nwk]

((((1,56)1.0000,161)0.9980,159)1.0000,(((((((10,13)1.0000,(90,(91,95)1.0000)1.0000)1.0000,(((139,140)1.0000,72)0.4080,153)0.4480)0.3420,(((((((((((((((((((((((100,130)0.6860,134)0.3540,132)0.4420,(26,28)0.6920)0.9920,(16,(54,69)0.8140)0.9740)0.9820,51)0.8700,46)0.5180,101)0.2600,((125,65)0.2620,(167,207)0.6340)0.1440)0.7120,((102,92)0.9860,17)0.9980)0.6780,14)0.6720,73)0.3660,52)0.3920,83)0.2220,2)0.2680,(128,129)0.7580)0.2180,88)0.2080,47)0.1440,((((201,202)0.9360,205)0.8740,203)1.0000,(301,303)1.0000)1.0000)0.1140,(((((((((103,41)1.0000,25)0.7520,(121,64)0.6180)0.2780,35)0.2900,49)0.3700,((((((((((((104,147)0.6280,77)0.2640,(208,78)0.3280)0.6220,(15,31)0.5580)0.9800,206)0.9980,162)0.6140,67)0.9760,62)0.9000,401)0.9600,(106,39)1.0000)0.8880,163)0.9120,157)0.8300)0.1460,27)0.2480,((131,(45,71)0.9820)0.9800,53)0.5220)0.1340,((((((111,29)1.0000,(210,(((50,79)0.8160,66)0.8760,(55,(58,84)0.5600)0.8120)0.9640)0.7780)0.9980,22)0.9840,304)1.0000,(116,(12,(145,82)0.5700)0.9200)1.0000)0.9660,18)0.9920)0.1180)0.3780,((114,37)1.0000,3)1.0000)0.2780,(((11,76)1.0000,((209,86)1.0000,75)1.0000)0.8300,(113,133)0.8300)0.6500)0.0920,(109,((110,38)1.0000,144)0.6440)0.8920)0.1180)0.1580,(((108,87)0.8880,(((((((112,85)1.0000,20)1.0000,4)0.8300,((115,149)0.6480,(((123,(33,9)0.9540)1.0000,23)1.0000,((19,61)1.0000,80)0.8940)0.7280)0.3580)0.3000,((((146,148)0.9980,74)0.9980,48)0.9040,((6,60)0.3500,63-1)1.0000)0.6400)0.4340,((124,127)0.9940,((126,(((204,24)0.9900,93)1.0000,(97,98)0.9260)0.9280)0.9680,(44,((89,94)0.4120,(96,99)0.7800)1.0000)0.9680)0.9940)1.0000)0.2860,(122,((59,63)1.0000,68)0.6320)0.9180)0.2940)0.6960,((117,143)1.0000,142)1.0000)0.3960)0.3160,7)0.3480,(((((((((((105,36)1.0000,(152,30)0.9920)0.6280,(135,(150,151)1.0000)1.0000)0.3780,(166,70)0.9440)0.3140,165)0.4060,155)0.3000,(164,32)0.4060)0.7560,(((((119,43)0.9900,(136,(((137,402)0.9920,40)1.0000,(160,42)1.0000)0.8020)0.9680)0.8120,302)0.5140,403)1.0000,156)0.9960)0.5740,(138,5)0.9980)0.7480,(107,((118,(((21,8)0.9900,57)1.0000,81)1.0000)1.0000,120)1.0000)1.0000)0.3960,((141,34)0.6560,(154,158)0.7580)0.5700)0.2700)1.0000);
